# Supplementary material for: Niosomal Curcumin Suppresses IL17/IL23 Immunopathogenic Axis in Skin Lesions of Psoriatic Patients: A Pilot Randomized Controlled Trial
Source: Life (Basel). 2023 Apr 24;13(5):1076. doi: 10.3390/life13051076 (PMC10224439; doi:10.3390/life13051076)
Supplement: Supplementary file 1 [file life-13-01076-s001.zip]

Archive with 1 entries (1 files):
- life-2294331-supplementary.pdf
